# Supplementary material for: Transfer of the left-side bias effect in perceptual expertise: The case of simplified and traditional Chinese character recognition
Source: PLoS One. 2018 Apr 2;13(4):e0194405. doi: 10.1371/journal.pone.0194405 (PMC5880342; doi:10.1371/journal.pone.0194405)
Supplement: S1 Dataset — (ZIP) [file pone.0194405.s002.zip]

Archive with 5 entries (4 files):
- Supporting Documents_PLOSONE/
- Supporting Documents_PLOSONE/2017LSB_ByItem.sav
- Supporting Documents_PLOSONE/2017LSB_BySubject.sav
- Supporting Documents_PLOSONE/2017Similarity Survey data.sav
- Supporting Documents_PLOSONE/Ethics approval_EA220114(A2).pdf
